# Supplementary material for: Constructing datasets to measure geographic variation in bereavement: integrating mortality, population structure, and survey-based probability
Source: Front Public Health. 2026 Jul 3;14:1809127. doi: 10.3389/fpubh.2026.1809127 (PMC13378018; doi:10.3389/fpubh.2026.1809127)
Supplement: Supplement 2 — Merged bereavement GA OH 2017–2018 options1 3 WITH QA. [file Data_Sheet_2.csv]

state_fips	state_abbr	county_fips	county_name	pop_2yr	deaths_2yr	pop_ann	deaths_ann	cmr_ann	cmr_se	cmr_ci_lower	cmr_ci_upper	hh_total	hh_moe	hh_size_avg	hh_size_moe	fam_total	fam_moe	fam_size_avg	fam_size_moe	brfss_prev_opt1	bereaved_est_opt1	cmr_ref	cmr_ratio_ref	brfss_prev_opt2_raw	brfss_prev_opt2	bereaved_est_opt2	hh_prev_opt3	bereaved_hh_opt3	fam_prev_opt3	bereaved_fam_opt3	statistical_outlier_flag	statistical_outlier_vars	logical_outlier_flag	logical_outlier_issues
13	GA	13003	Atkinson County, Georgia	16639	161	8319.5	80.5	967.61	76.26	818.14	1117.07	2785	139	2.95	0.15	1881	167	3.69	0.29	0.4538	3775.3891	939.5961185098597	1.0298148118518928	0.46732996161838897	0.46732996161838897	3887.951615684187	0.8440261133206176	2350.612726	0.9021341857874696	1696.9144034662304	TRUE	fam_size_avg	FALSE	None noted
13	GA	13007	Baker County, Georgia	6292	65	3146	32.5	1033.06	128.14	797.29	1316.71	1385	139	2.3	0.23	828	87	3.09	0.29	0.4538	1427.6548	939.5961185098597	1.0994724005867202	0.49894057538625364	0.49894057538625364	1569.667050165154	0.7959459394876895	1102.385126	0.8817890419190255	730.1213267089531	TRUE	cmr_se; hh_size_moe	FALSE	None noted
13	GA	13049	Charlton County, Georgia	25683	250	12841.5	125	973.41	61.56	852.74	1094.07	3559	195	3.31	0.17	2552	215	3.97	0.29	0.4538	5827.472699999999	939.5961185098597	1.0359876768581877	0.4701312077582456	0.4701312077582456	6037.189904427511	0.8778208187295342	3124.1642938584123	0.9196569497192768	2346.9645356835945	TRUE	hh_size_avg; fam_size_avg	FALSE	None noted
13	GA	13051	Chatham County, Georgia	579696	4895	289848	2447.5	844.41	12.07	820.75	868.06	108151	1182	2.54	0.03	66668	1115	3.18	0.04	0.4538	131533.0224	939.5961185098597	0.8986946448216294	0.40782762982005544	0.40782762982005544	118208.02284808343	0.7357480044237719	79571.88242643535	0.811033384	54069.97365927403	TRUE	pop_2yr; deaths_2yr; pop_ann; deaths_ann; hh_total; hh_moe; fam_total; fam_moe	FALSE	None noted
13	GA	13053	Chattahoochee County, Georgia	21027	79	10513.5	39.5	375.71	42.27	297.45	468.24	2550	222	2.83	0.15	1898	190	3.19	0.18	0.4538	4771.0262999999995	939.5961185098597	0.3998632950888009	0.18145796331129785	0.18145796331129785	1907.7582972733298	0.43257822841914495	1103.0744824688197	0.47204032730609635	895.9325412269709	TRUE	cmr_ann; cmr_ci_lower; cmr_ci_upper	FALSE	None noted
13	GA	13057	Cherokee County, Georgia	501722	3218	250861	1609	641.39	11.31	619.23	663.55	85825	705	2.8	0.02	64450	1070	3.24	0.04	0.4538	113840.7218	939.5961185098597	0.682623084	0.30977435545562626	0.30977435545562626	77710.30458395385	0.645859941	55430.92947758948	0.699163079	45061.06045837918	TRUE	pop_2yr; pop_ann; hh_total; fam_total; fam_moe	FALSE	None noted
13	GA	13061	Clay County, Georgia	5849	82	2924.5	41	1401.95	154.82	1115.01	1740.18	1202	129	2.45	0.26	692	86	3.33	0.35	0.4538	1327.1381	939.5961185098597	1.4920772578577746	0.6771046596158581	0.6771046596158581	1980.192577046577	0.9373095545435839	1126.6460845613879	0.976816675	675.9571392172614	TRUE	cmr_se; hh_size_moe; fam_size_moe	FALSE	None noted
13	GA	13063	Clayton County, Georgia	574768	3597	287384	1798.5	625.82	10.43	605.37	646.27	92845	898	2.95	0.03	62196	1216	3.66	0.06	0.4538	130414.85919999999	939.5961185098597	0.6660521341792165	0.30225445849052845	0.30225445849052845	86863.09529884203	0.6541352061004868	60733.18321	0.7321255597575934	45535.28131468328	TRUE	pop_2yr; pop_ann; hh_total; hh_moe; fam_total; fam_moe; fam_size_avg	FALSE	None noted
13	GA	13067	Cobb County, Georgia	1512619	8919	756309.5	4459.5	589.64	6.24	577.4	601.88	277222	1470	2.65	0.01	189546	2004	3.18	0.02	0.4538	343213.2511	939.5961185098597	0.627546228	0.28478047825949176	0.28478047825949176	215382.1811221971	0.5885999844607789	163172.86489218604	0.655557158	124258.23698383068	TRUE	pop_2yr; deaths_2yr; pop_ann; deaths_ann; hh_total; hh_moe; fam_total; fam_moe	FALSE	None noted
13	GA	13073	Columbia County, Georgia	305870	1977	152935	988.5	646.35	14.54	617.86	674.84	46840	944	3.13	0.06	35527	1069	3.65	0.1	0.4538	69401.90299999999	939.5961185098597	0.6879019477273601	0.312169904	0.312169904	47741.70424968531	0.69003256	32321.12511810663	0.7448437051836809	26462.062314060633	TRUE	hh_moe; hh_size_avg; fam_moe; fam_size_avg	FALSE	None noted
13	GA	13089	DeKalb County, Georgia	1509811	9371	754905.5	4685.5	620.67	6.41	608.11	633.24	277757	1421	2.63	0.01	162716	2173	3.42	0.03	0.4538	342576.1159	939.5961185098597	0.6605710557684545	0.2997671451077247	0.2997671451077247	226295.86656111944	0.6082691879143379	168951.02482752275	0.7043830749576898	114614.39642481545	TRUE	pop_2yr; deaths_2yr; pop_ann; deaths_ann; hh_total; hh_moe; fam_total; fam_moe	FALSE	None noted
13	GA	13101	Echols County, Georgia	7936	39	3968	19.5	491.43	78.69	349.46	671.8	1559	119	2.56	0.2	1079	107	3.14	0.25	0.4538	1800.6784	939.5961185098597	0.5230225948350841	0.23734765353616114	0.23734765353616114	941.7954892314874	0.5002461786214113	779.8837924707802	0.5729236150597193	618.1845806494372	TRUE	cmr_ann; cmr_ci_lower; hh_size_moe	FALSE	None noted
13	GA	13117	Forsyth County, Georgia	464579	2312	232289.5	1156	497.65	10.35	477.37	517.94	73675	456	2.98	0.02	60229	670	3.31	0.03	0.4538	105412.9751	939.5961185098597	0.5296424604108003	0.24035174853442118	0.24035174853442118	55831.18749118643	0.5592164515982417	41200.27207150046	0.5974428768527926	35983.38702996685	TRUE	pop_2yr; pop_ann; cmr_ann; cmr_ci_lower; cmr_ci_upper; hh_total; fam_total	FALSE	None noted
13	GA	13121	Fulton County, Georgia	2091537	13501	1045768.5	6750.5	645.51	5.56	634.62	656.39	400016	1948	2.47	0.01	216890	2386	3.37	0.03	0.4538	474569.74529999995	939.5961185098597	0.6870079465885174	0.3117642061618692	0.3117642061618692	326033.18623158865	0.6026154101811867	241055.80591903758	0.716094013	155313.63037832317	TRUE	pop_2yr; deaths_2yr; pop_ann; deaths_ann; hh_total; hh_moe; fam_total; fam_moe	FALSE	None noted
13	GA	13125	Glascock County, Georgia	6057	83	3028.5	41.5	1370.32	150.41	1091.44	1698.71	1105	79	2.65	0.16	728	90	3.39	0.33	0.4538	1374.3333	939.5961185098597	1.4584138578320665	0.6618282086841917	0.6618282086841917	2004.3467300000746	0.9434784514832202	1042.5436888889583	0.9746618028248334	709.5537924564787	TRUE	cmr_se; fam_size_moe	FALSE	None noted
13	GA	13135	Gwinnett County, Georgia	1848041	8736	924020.5	4368	472.72	5.06	462.8	482.63	288724	1416	3.11	0.02	217852	2048	3.61	0.03	0.4538	419320.50289999996	939.5961185098597	0.5031097837544329	0.22831121986776165	0.22831121986776165	210964.24753781906	0.553372769	159771.9994679185	0.6076566542989021	132379.21745232443	TRUE	pop_2yr; deaths_2yr; pop_ann; deaths_ann; cmr_ann; cmr_ci_lower; cmr_ci_upper; hh_total; hh_moe; hh_size_avg; fam_total; fam_moe	FALSE	None noted
13	GA	13139	Hall County, Georgia	401483	3093	200741.5	1546.5	770.39	13.85	743.24	797.54	63931	684	3.04	0.03	47761	667	3.51	0.04	0.4538	91096.4927	939.5961185098597	0.8199161158964663	0.3720779333938164	0.3720779333938164	74691.48247	0.7569847845656603	48394.79426206723	0.8047238669346986	38434.416608668136	TRUE	pop_2yr; pop_ann; fam_total	FALSE	None noted
13	GA	13141	Hancock County, Georgia	16909	215	8454.5	107.5	1271.51	86.72	1101.55	1441.48	2991	455	1.97	0.14	1736	311	2.6	0.27	0.4538	3836.6521	939.5961185098597	1.353251652440343	0.6141055998774276	0.6141055998774276	5191.955794163712	0.8467703186369544	2532.6900230431306	0.9158957313597414	1589.9949896405112	TRUE	hh_size_avg	FALSE	None noted
13	GA	13151	Henry County, Georgia	456033	3224	228016.5	1612	706.97	12.45	682.56	731.37	73826	793	2.98	0.03	57307	1106	3.42	0.05	0.4538	103473.88769999999	939.5961185098597	0.75241903	0.3414477557749015	0.3414477557749015	77855.72220464783	0.7119957493317948	52563.79819016908	0.7603493558938859	43573.34053821092	TRUE	pop_2yr; pop_ann; hh_total; fam_total; fam_moe	FALSE	None noted
13	GA	13155	Irwin County, Georgia	18808	241	9404	120.5	1281.37	82.54	1119.59	1443.15	3291	164	2.77	0.13	2070	206	3.64	0.32	0.4538	4267.5352	939.5961185098597	1.3637455229510442	0.6188677183151838	0.6188677183151838	5819.832023035989	0.9308838106965805	3063.5386210024467	0.9701382211563518	2008.1861177936482	TRUE	fam_size_avg	FALSE	None noted
13	GA	13165	Jenkins County, Georgia	17450	215	8725	107.5	1232.09	84.03	1067.4	1396.79	3409	270	2.57	0.2	2093	182	3.34	0.25	0.4538	3959.4049999999997	939.5961185098597	1.3112974561389388	0.5950667855958504	0.5950667855958504	5191.957704323794	0.9020565629031578	3075.110822936865	0.9511729417826684	1990.804967151125	TRUE	hh_size_moe	FALSE	None noted
13	GA	13171	Lamar County, Georgia	37599	440	18799.5	220	1170.24	55.79	1060.9	1279.59	6368	293	2.71	0.1	3844	346	3.67	0.25	0.4538	8531.213099999999	939.5961185098597	1.2454713008562945	0.5651948763285864	0.5651948763285864	10625.381077539261	0.8953405351153338	5701.528527614446	0.9529519771985373	3663.1474003511776	TRUE	fam_size_avg	FALSE	None noted
13	GA	13183	Long County, Georgia	38012	195	19006	97.5	513	36.74	440.99	585	5601	251	3.22	0.14	4090	324	3.7	0.25	0.4538	8624.9228	939.5961185098597	0.5459792669360807	0.2477653913355934	0.2477653913355934	4709.0290277242875	0.6001863108633763	3361.6435271457703	0.6512555950395108	2663.6353837115994	TRUE	cmr_ann; cmr_ci_lower; hh_size_avg; fam_size_avg	FALSE	None noted
13	GA	13201	Miller County, Georgia	11524	177	5762	88.5	1535.93	115.45	1309.65	1762.2	2300	129	2.46	0.13	1595	143	2.96	0.21	0.4538	2614.7956	939.5961185098597	1.6346704395031861	0.7418134454465458	0.7418134454465458	4274.329072662997	0.9642433593342025	2217.7597264686656	0.9818313139246646	1566.0209457098401	TRUE	cmr_se	FALSE	None noted
13	GA	13215	Muscogee County, Georgia	388218	3968	194109	1984	1022.11	16.23	990.3	1053.91	72924	769	2.6	0.02	45097	947	3.36	0.05	0.4538	88086.6642	939.5961185098597	1.0878184571696636	0.49365201586359336	0.49365201586359336	95822.29914726624	0.8295615320156793	60494.945160711395	0.8983870811687825	40514.562199468586	TRUE	pop_2yr; deaths_2yr; pop_ann; deaths_ann; hh_total; fam_total	FALSE	None noted
13	GA	13239	Quitman County, Georgia	4637	76	2318.5	38	1638.99	188.01	1291.34	2051.44	934	88	2.44	0.22	602	80	3.12	0.31	0.4538	1052.1353	939.5961185098597	1.7443558649426256	0.7915886915109634	0.7915886915109634	1835.2983812681687	0.9782144803373712	913.6523246351047	0.9925004639956412	597.4852793	TRUE	cmr_se; cmr_ci_upper; hh_size_moe	FALSE	None noted
13	GA	13243	Randolph County, Georgia	13908	185	6954	92.5	1330.17	97.8	1138.49	1521.85	2616	213	2.64	0.21	1655	170	3.42	0.32	0.4538	3155.7252	939.5961185098597	1.4156827319695253	0.6424368237677706	0.6424368237677706	4467.5056724810765	0.9338010110966839	2442.823445028925	0.9703198200526959	1605.8793021872118	TRUE	hh_size_moe	FALSE	None noted
13	GA	13245	Richmond County, Georgia	403354	4086	201677	2043	1013.01	15.85	981.94	1044.07	72165	905	2.65	0.03	43129	1110	3.52	0.07	0.4538	91521.0226	939.5961185098597	1.0781334448322009	0.48925695726485274	0.48925695726485274	98671.87537030371	0.8314469880447409	60001.37189224873	0.9060552192343115	39077.255550356625	TRUE	pop_2yr; deaths_2yr; pop_ann; deaths_ann; hh_total; hh_moe; fam_moe	FALSE	None noted
13	GA	13249	Schley County, Georgia	10449	79	5224.5	39.5	756.05	85.06	598.57	942.27	1877	137	2.78	0.2	1452	121	3.26	0.26	0.4538	2370.8781	939.5961185098597	0.8046542393119372	0.3651520937997571	0.3651520937997571	1907.737114056831	0.7172375456875195	1346.2548732554742	0.772645688	1121.881539665764	TRUE	hh_size_moe	FALSE	None noted
13	GA	13265	Taliaferro County, Georgia	3236	46	1618	23	1421.51	209.59	1040.73	1896.09	612	65	2.71	0.29	409	53	3.33	0.36	0.4538	734.2484	939.5961185098597	1.5128947129479688	0.6865516207357882	0.6865516207357882	1110.8405223505054	0.9568868318959525	585.6147411	0.9789993433156581	400.41073141610417	TRUE	cmr_se; cmr_ci_upper; hh_size_moe; fam_size_moe	FALSE	None noted
13	GA	13271	Telfair County, Georgia	31865	305	15932.5	152.5	957.16	54.81	849.74	1064.58	4931	339	2.6	0.18	3294	371	3.15	0.33	0.4538	7230.1685	939.5961185098597	1.0186930119698616	0.4622828888319232	0.4622828888319232	7365.322126314616	0.800730869	3948.403913437653	0.8583408443772931	2827.3747413788033	TRUE	fam_size_moe	FALSE	None noted
13	GA	13281	Towns County, Georgia	23358	391	11679	195.5	1673.94	84.66	1508.02	1839.87	4777	257	2.22	0.11	3142	229	2.71	0.16	0.4538	5299.9302	939.5961185098597	1.7815526980409024	0.8084686143709615	0.8084686143709615	9442.104947	0.9744980910840152	4655.177381	0.9886532818806858	3106.3486116691147	TRUE	cmr_ci_upper	FALSE	None noted
13	GA	13301	Warren County, Georgia	10554	155	5277	77.5	1468.64	117.96	1237.43	1699.85	2332	117	2.26	0.11	1440	141	2.93	0.22	0.4538	2394.7026	939.5961185098597	1.5630545625594652	0.7093141604894853	0.7093141604894853	3743.0508249030136	0.9387172903200932	2189.0887210264573	0.9732186813544463	1401.4349011504028	TRUE	cmr_se	FALSE	None noted
13	GA	13307	Webster County, Georgia	5216	54	2608	27	1035.28	140.88	777.73	1350.81	1101	93	2.37	0.2	721	61	2.99	0.24	0.4538	1183.5104	939.5961185098597	1.1018351178822332	0.5000127764949575	0.5000127764949575	1304.033321098849	0.8065660907825211	888.0292659515557	0.874140173	630.2550646298075	TRUE	cmr_se; hh_size_moe	FALSE	None noted
13	GA	13309	Wheeler County, Georgia	15831	132	7915.5	66	833.81	72.57	691.56	976.05	1937	168	3.42	0.24	1172	139	4.85	0.53	0.4538	3592.0539	939.5961185098597	0.8874132018790905	0.40270811101273124	0.40270811101273124	3187.636052721274	0.8283838199589769	1604.5794592605382	0.9178693814718185	1075.7429150849714	TRUE	hh_size_avg; hh_size_moe; fam_size_avg; fam_size_moe	FALSE	None noted
39	OH	39017	Butler County, Ohio	762982	7084	381491	3542	928.46	11.03	906.84	950.08	138226	855	2.65	0.02	94625	1182	3.17	0.03	0.4538	173120.6158	939.5961185098597	0.9881479730594025	0.4484215501743568	0.4484215501743568	171068.78559756555	0.7933386232098054	109660.02453179857	0.8483315986534821	80273.37752258574	TRUE	pop_2yr; deaths_2yr; pop_ann; deaths_ann; hh_total; hh_moe; fam_total; fam_moe	FALSE	None noted
39	OH	39025	Clermont County, Ohio	409680	3814	204840	1907	930.97	15.07	901.42	960.52	77181	645	2.61	0.02	54257	801	3.11	0.04	0.4538	92956.39199999999	939.5961185098597	0.9908193336052301	0.4496338135900534	0.4496338135900534	92102.99037578654	0.7895731998798861	60940.049139929484	0.8438913662113884	45787.01386	TRUE	pop_2yr; deaths_2yr; pop_ann; deaths_ann; hh_total; fam_total	FALSE	None noted
39	OH	39035	Cuyahoga County, Ohio	2492371	28516	1246185.5	14258	1144.13	6.78	1130.85	1157.41	538531	2261	2.27	0.01	302738	2048	3.05	0.02	0.4538	565518.9798999999	939.5961185098597	1.2176827654572673	0.5525844389645078	0.5525844389645078	688622.7153632047	0.8388930921343172	451769.93580018595	0.9139662588706278	276692.31727797614	TRUE	pop_2yr; deaths_2yr; pop_ann; deaths_ann; hh_total; hh_moe; fam_total; fam_moe	FALSE	None noted
39	OH	39041	Delaware County, Ohio	405290	2294	202645	1147	566.01	11.82	542.85	589.18	68649	501	2.83	0.02	52460	658	3.27	0.03	0.4538	91960.30099999999	939.5961185098597	0.6023971245194757	0.2733678151069381	0.2733678151069381	55396.62089234547	0.5949390250919115	40841.969133534636	0.6480355167977196	33995.943211208374	TRUE	pop_2yr; pop_ann; hh_total; fam_total	FALSE	None noted
39	OH	39049	Franklin County, Ohio	2602281	20265	1301140.5	10132.5	778.74	5.47	768.02	789.46	504702	1909	2.47	0.01	297301	2510	3.15	0.02	0.4538	590457.5589	939.5961185098597	0.8288029129313909	0.37611076188826514	0.37611076188826514	489372.94477867824	0.688171712	347321.63922517607	0.7737499900879758	230036.6458031453	TRUE	pop_2yr; deaths_2yr; pop_ann; deaths_ann; hh_total; hh_moe; fam_total; fam_moe	FALSE	None noted
39	OH	39061	Hamilton County, Ohio	1630506	16516	815253	8258	1012.94	7.88	997.49	1028.39	339966	1392	2.33	0.01	195879	1757	3.06	0.02	0.4538	369961.8114	939.5961185098597	1.0780589447372975	0.48922314912178555	0.48922314912178555	398840.64	0.7909843955172677	268907.8010064234	0.8720066249854741	170807.7856955297	TRUE	pop_2yr; deaths_2yr; pop_ann; deaths_ann; hh_total; hh_moe; fam_total; fam_moe	FALSE	None noted
39	OH	39075	Holmes County, Ohio	87849	656	43924.5	328	746.74	29.16	689.59	803.88	12437	200	3.45	0.06	10078	258	3.93	0.09	0.4538	19932.9381	939.5961185098597	0.794745727	0.36065561077181485	0.36065561077181485	15841.617375346581	0.7863094775222669	9779.330971944433	0.8275997096628317	8340.549873982018	TRUE	hh_size_avg; fam_size_avg	FALSE	None noted
39	OH	39085	Lake County, Ohio	460631	5146	230315.5	2573	1117.16	15.57	1086.64	1147.69	95980	658	2.36	0.02	61571	885	2.94	0.03	0.4538	104517.1739	939.5961185098597	1.188978943177996	0.5395586444141746	0.5395586444141746	124268.71896757282	0.8396417144879508	80588.81175655352	0.8977337073712518	55274.36209655534	TRUE	pop_2yr; deaths_2yr; pop_ann; deaths_ann; hh_total; fam_total	FALSE	None noted
39	OH	39089	Licking County, Ohio	349217	3430	174608.5	1715	982.2	16.77	949.33	1015.07	64016	671	2.63	0.03	44667	720	3.13	0.05	0.4538	79237.3373	939.5961185098597	1.0453427602039347	0.47437654458054557	0.47437654458054557	82830.17688439219	0.8157639736205275	52221.94653529169	0.8664290771283936	38700.787588093954	TRUE	pop_2yr; pop_ann; fam_total	FALSE	None noted
39	OH	39093	Lorain County, Ohio	617385	6558	308692.5	3279	1062.22	13.12	1036.51	1087.93	119536	925	2.49	0.02	80082	952	3.04	0.03	0.4538	140084.65649999998	939.5961185098597	1.130507011549403	0.513024082	0.513024082	158366.68638373964	0.833316106	99611.27403855248	0.8877922756426305	71096.18101801314	TRUE	pop_2yr; deaths_2yr; pop_ann; deaths_ann; hh_total; hh_moe; fam_total	FALSE	None noted
39	OH	39095	Lucas County, Ohio	860786	9462	430393	4731	1099.23	11.3	1077.08	1121.38	179065	1140	2.36	0.01	107407	1445	3.01	0.03	0.4538	195312.34339999998	939.5961185098597	1.1698962760119844	0.5308989300542385	0.5308989300542385	228495.18320283387	0.8324328977368411	149059.59683324746	0.8975500066016727	96403.15355906586	TRUE	pop_2yr; deaths_2yr; pop_ann; deaths_ann; hh_total; hh_moe; fam_total; fam_moe	FALSE	None noted
39	OH	39099	Mahoning County, Ohio	459438	6129	229719	3064.5	1334.02	17.04	1300.62	1367.42	98052	785	2.29	0.02	59891	776	2.91	0.03	0.4538	104246.4822	939.5961185098597	1.419780237189221	0.6442962716364684	0.6442962716364684	148007.09522405788	0.906245424	88859.17628	0.9506067850942004	56932.790966076755	TRUE	pop_2yr; deaths_2yr; pop_ann; deaths_ann; hh_total; fam_total	FALSE	None noted
39	OH	39103	Medina County, Ohio	357517	3274	178758.5	1637	915.76	16	884.39	947.13	68121	448	2.58	0.02	48578	747	3.1	0.04	0.4538	81120.6073	939.5961185098597	0.9746315272697568	0.4422877870750156	0.4422877870750156	79062.70138584917	0.7783140345256121	53019.53034591922	0.8363667786563767	40629.025373569464	TRUE	pop_2yr; pop_ann; hh_total; fam_total	FALSE	None noted
39	OH	39113	Montgomery County, Ohio	1063873	12983	531936.5	6491.5	1220.35	10.71	1199.36	1241.34	223894	1369	2.3	0.01	134675	1429	2.94	0.02	0.4538	241392.7837	939.5961185098597	1.298802725936542	0.5893966770300028	0.5893966770300028	313521.6054909701	0.8709162250749738	194992.91729693618	0.9269766030862936	124840.57402064659	TRUE	pop_2yr; deaths_2yr; pop_ann; deaths_ann; hh_total; hh_moe; fam_total; fam_moe	FALSE	None noted
39	OH	39151	Stark County, Ohio	744116	9007	372058	4503.5	1210.43	12.75	1185.43	1235.43	152649	928	2.39	0.01	99335	1263	2.93	0.03	0.4538	168839.9204	939.5961185098597	1.2882449982016377	0.5846055801839032	0.5846055801839032	217507.18295206266	0.8775042635597259	133950.1483281286	0.9237763522618266	91763.32395192856	TRUE	pop_2yr; deaths_2yr; pop_ann; deaths_ann; hh_total; hh_moe; fam_total; fam_moe	FALSE	None noted
39	OH	39153	Summit County, Ohio	1083146	11782	541573	5891	1087.76	10.02	1068.12	1107.4	224385	1300	2.37	0.01	138170	1391	3.02	0.02	0.4538	245765.82739999998	939.5961185098597	1.1576889033185012	0.5253592243259358	0.5253592243259358	284520.37119587004	0.8290043128303487	186016.1327344378	0.8946529360755339	123614.19617755651	TRUE	pop_2yr; deaths_2yr; pop_ann; deaths_ann; hh_total; hh_moe; fam_total; fam_moe	FALSE	None noted
39	OH	39155	Trumbull County, Ohio	399007	5355	199503.5	2677.5	1342.08	18.34	1306.14	1378.03	86163	651	2.3	0.02	54215	877	2.89	0.03	0.4538	90534.6883	939.5961185098597	1.4283583909738307	0.6481890378239243	0.6481890378239243	129315.98170750529	0.9095285511074791	78367.70854907372	0.9511534300624565	51566.783210836074	TRUE	pop_2yr; deaths_2yr; pop_ann; deaths_ann; hh_total; fam_total	FALSE	None noted
39	OH	39165	Warren County, Ohio	461055	3754	230527.5	1877	814.22	13.29	788.17	840.27	81859	750	2.68	0.02	61193	921	3.12	0.03	0.4538	104613.3795	939.5961185098597	0.8665638181767946	0.3932466606886294	0.3932466606886294	90654.16957189802	0.7378966151812134	60403.47902211895	0.7896231313535964	48319.40827692062	TRUE	pop_2yr; deaths_2yr; pop_ann; deaths_ann; hh_total; fam_total	FALSE	None noted
